# Supplementary material for: A shape-shifting nuclease unravels structured RNA
Source: Nat Struct Mol Biol. 2023 Feb 23;30(3):339–47. doi: 10.1038/s41594-023-00923-x (PMC10023572; doi:10.1038/s41594-023-00923-x)
Supplement: Source Data Fig. 6 — Source Data for class distribution, including the percentage of particles in a conformational class, total particle number and distribution among classes from heterogeneous refinement in CryoSPARC. [file 41594_2023_923_MOESM5_ESM.xlsx]

## Sheet: Sheet1
	% Particles that represent each conformation & quality							Particle number and class distribution from heterogeneous refinement						Class Alocation
Dataset Name	Vase Excellent	Vase Good	Vase Fair	No Class	Prong Fair	Prong Good	Prong Excellent	Total particle number	Class 0	Class 1	Class 2	Class 3	Class 4	Class 0	Class 1	Class 2	Class 3	Class 4
RNA-free (Dis3L2 WT)	0	45.45	0	54.55	0	0	0	481545	119532	76144	67000	218869	N/A	No Class	No Class	No Class	Vase Good	N/A
HairpinA-GCU14 (Dis3L2 D391N)	44.39	0	16.69	38.92	0	0	0	1256757	557901	153251	209700	188638	147267	Vase Excellent	No Class	Vase Fair	No Class	No Class
HairpinC-U12 (WT Dis3L2)	63.76	0	14.99	21.25	0	0	0	1375384	345355	156925	531561	206107	135436	Vase Excellent	No Class	Vase Excellent	Vase Fair	No Class
HaipinD-U9(WT Dis3L2)	0	59.16	0	40.84	0	0	0	855795	115298	119161	279040	227234	115062	No Class	No Class	Vase Good	Vase Good	No class
HaipinD-U8 (WT Dis3L2)	0	28.65	20.43	31.69	19.23	0	0	1207891	182506	232233	346113	246718	200321	No class	Prong Fair	Vase Good	Vase Fair	No Class
HaipinD-U7 (WT Dis3L2)	26.58	0	0	24.04	13.06	0	36.31	1654532	239627	600835	158100	439831	216139	No Class	Prong Excellent	no class	Vase Excellent	Prong Fair
HairpinD-U5 (WT Dis3L2)	0	0	0	55	21.5	24	0	2047566	481784	441937	421386	358367	344092	Prong Good	Prong Fair	no class	No Class	No Class
As not all classes showing the vase or prong conformation were of equal quality (judged by resolution and map completeness) the classes were qualitatively scored as “excellent” (complete and <4 Å), “good” (mostly complete, ~>4 Å) or “fair” (parts of the protein missing, resolution >7 Å)
