# Supplementary material for: A shape-shifting nuclease unravels structured RNA
Source: Nat Struct Mol Biol. 2023 Feb 23;30(3):339–47. doi: 10.1038/s41594-023-00923-x (PMC10023572; doi:10.1038/s41594-023-00923-x)
Supplement: Source Data Fig. 7 — Source data for calculated kinetic parameters and gels. [file 41594_2023_923_MOESM6_ESM.xlsx]

## Sheet: Fig 7c
Figure 7c
Length from stem (nt)	Processivity (Dis3L2)	Err	Processivity (Dis3)	Err
16	0.236515	0.00342191	0.68997	0.00916992
15	0.570217	0.0346586	0.898251	0.00589284
14	0.719243	0.0335843	0.909727	0.00569998
13	0.81584	0.0290964	0.916887	0.0055732
12	0.839634	0.0266372	0.919143	0.00564272
11	0.844523	0.025295	0.920997	0.00553006
10	0.848383	0.0245906	0.923723	0.00576755
9	0.815331	0.0229977	0.925154	0.00572457
8	0.838235	0.0192225	0.917953	0.00585909
7	0.880411	0.0206824	0.895125	0.00611301
6	0.852302	0.018997	0.915979	0.00456687
5	0.89936	0.0191595	0.92139	0.00512103
4	0.915997	0.0182478	0.911002	0.0048589
3	0.882844	0.019423	0.786121	0.00496823
2	0.899394	0.021574	0.342385	0.00588742
1	0.903068	0.0187491
0	0.91914	0.0191633
-1	0.886155	0.0186099
-2	0.890341	0.0164173
-3	0.923349	0.0270889
-4	0.876985	0.0271687
-5	0.913828	0.0240669
-6	0.870655	0.0256456
-7	0.929184	0.0288712
-8	0.955873	0.0134156
-9	0.94222	0.0296567
-10	0.979947	0.0138786
-11	0.985323	0.0141533
-12	0.905383	0.0160082

## Sheet: Fig 7d
Figure 7d
Length from stem (nt)	k forw (min-1)	Err	k off (min-1)	Err
16	28.5	0.37	92	1.27
15	121	11	91.2	9.88
14	114	12	44.5	5.73
13	171	21	38.6	5.78
12	211	27	40.3	6.08
11	239	30	44	6.43
10	202	25	36.1	5.26
9	117	11	26.5	3.19
8	114	10	22	2.45
7	120	15	16.3	2.47
6	98.1	9.62	17	1.95
5	85.7	11.5	9.59	1.57
4	83.2	12.5	7.63	1.4
3	52.9	6.2	7.02	1.03
2	68.3	10.2	7.64	1.42
1	51.8	6.93	5.56	0.93
0	60.7	9.85	5.34	1.07
-1	42.5	4.96	5.46	0.78
-2	4.36	0.34	0.537	0.08
-3	41.8	10.1	3.47	1.03
-4	37	6	5.19	1
-5	22.8	4.26	2.15	0.52
-6	27.8	4	4.13	0.729
-7	20.6	5.3	1.57	0.558
-8	7.43	1.27	0.343	0.092
-9	13.6	3.8	0.834	0.39
-10	10.8	3.47	0.221	0.139
-11	6.23	1.75	0.0928	0.087
-12	1.11	0.08	0.116	0.02

## Sheet: Fig 7e
Figure 7e
Length from stem (nt)	k on (M-1 min-1)	Err
16	0.181	0.0019
15	0.687	0.062
14	0.319	0.037
13	0.183	0.027
12	0.138	0.021
11	0.116	0.018
10	0.103	0.0318
9	0.0992	0.0257
8	0.0553	0.0193
7	0.0388	0.0234
6	0.0388	0.0177
5	0.0243	0.0227
4	0.0143	0.0235
3	0.0251	0.0207
2	0.0238	0.0258
1	0.0139	0.0219
0	0.0121	0.0255
-1	0.00897	0.0173
-2	0.00976	0.0184
-3	0.0144	0.0374
-4	0.0153	0.0246
-5	0.008	0.029
-6	0.0112	0.021
-7	0.0118	0.044
-8	1.93e-08
-9	0.0104	0.06
-10	0.000639	0.028
-11	0.00157	0.126
-12	0.00642	0.024

## Sheet: Fig 7h
Figure 7h
Length from stem (nt)	Processivity (WT)	Err	Processivity (NoCSD)	Err
16	0.236515	0.00342191	0.0882779	0.00142925
15	0.570217	0.0346586	0.561753	0.0695611
14	0.719243	0.0335843	0.774125	0.0463581
13	0.81584	0.0290964	0.777597	0.0394068
12	0.839634	0.0266372	0.806546	0.0361318
11	0.844523	0.025295	0.795125	0.036875
10	0.848383	0.0245906	0.799537	0.0359704
9	0.815331	0.0229977	0.801435	0.0344336
8	0.838235	0.0192225	0.78238	0.0320137
7	0.880411	0.0206824	0.829662	0.0280823
6	0.852302	0.018997	0.795372	0.0271002
5	0.89936	0.0191595	0.874208	0.0228462
4	0.915997	0.0182478	0.886654	0.0212807
3	0.882844	0.019423	0.738693	0.01949
2	0.899394	0.021574	0.676504	0.0186825
1	0.903068	0.0187491	0.823392	0.0317956
0	0.91914	0.0191633	0.83165	0.043501
-1	0.886155	0.0186099	0.652249	0.0492163
-2	0.890341	0.0164173	0.604982	0.0529998
-3	0.923349	0.0270889	1	4.88757e-10
-4	0.876985	0.0271687	1	9.59766e-11
-5	0.913828	0.0240669	0.856563	0.0700532
-6	0.870655	0.0256456	0.921348	0.0480769
-7	0.929184	0.0288712	0.939121	0.0489224
-8	0.955873	0.0134156	0.869503	0.0824264
-9	0.94222	0.0296567	0.9107	0.0435304
-10	0.979947	0.0138786	0.938156	0.0220266

## Sheet: Fig 7i
Figure 7i
Length from stem (nt)	Processivity (WT)	Err	Processivity (delta 123H)	Err
16	0.236515	0.00342191	0.111874	0.00164695
15	0.570217	0.0346586	0.180151	0.0077737
14	0.719243	0.0335843	0.193066	0.00926335
13	0.81584	0.0290964	0.315142	0.0188242
12	0.839634	0.0266372	0.341238	0.0212852
11	0.844523	0.025295	0.302218	0.0383984
10	0.848383	0.0245906	0.395451	0.0226412
9	0.815331	0.0229977	0.152934	0.00958535
8	0.838235	0.0192225	0.19289	0.012133
7	0.880411	0.0206824	0.163611	0.0136753
6	0.852302	0.018997	0.101433	0.00720654
5	0.89936	0.0191595	0.165602	0.00786187
4	0.915997	0.0182478	0.245347	0.0145911
3	0.882844	0.019423	0.0989619	0.00720942
2	0.899394	0.021574	0.170077	0.0197705
