# Supplementary material for: A shape-shifting nuclease unravels structured RNA
Source: Nat Struct Mol Biol. 2023 Feb 23;30(3):339–47. doi: 10.1038/s41594-023-00923-x (PMC10023572; doi:10.1038/s41594-023-00923-x)
Supplement: Source Data Extended Data Fig. 6 — Source data for class distribution, including the percentage of particles in a conformational class, total particle number and distribution among classes from heterogeneous refinement in CryoSPARC. [file 41594_2023_923_MOESM9_ESM.xlsx]

## Sheet: Sheet1
ED Fig 6c		% Particles that represent each conformation & quality							Particle number and class distribution from heterogeneous refinement						Class Alocation
	Dataset Name	Vase Excellent	Vase Good	Vase Fair	No Class	Prong Fair	Prong Good	Prong Excellent	Total particle number	Class 0	Class 1	Class 2	Class 3	Class 4	Class 0	Class 1	Class 2	Class 3	Class 4
	HaipinD-U9(WT Dis3L2)	0	59.16	0	40.84	0	0	0	855795	115298	119161	279040	227234	115062	No Class	No Class	Vase Good	Vase Good	No class
	HairpinD-U9 #2 (WT Dis3L2)	0	37.23	47.38	15.39	0	0	0	548002	140226	119416	204015	84345	N/A	Vase Fair	Vase Fair	Vase Good	No Class	N/A
	HaipinD-U8 (WT Dis3L2)	0	28.65	20.43	31.69	19.23	0	0	1207891	182506	232233	346113	246718	200321	No class	Prong Fair	Vase Good	Vase Fair	No Class
	HairpinD-U8 #2 (WT Dis3L2)	0	40.27	21.54	15.92	22.2	0	0	934292	207456	201249	149318	376269	N/A	Prong Fair	Vase Fair	no class	Vase Good	N/A
	HairpinD-U8 + EDTA (WT Dis3L2)	0	29.5	0	51	19.5	0	0	757059	147951	223353	128299	120958	136498	Prong Fair	Vase Good	no class	No Class	No Class
	HaipinD-U7 (WT Dis3L2)	26.58	0	0	24.04	13.06	0	36.31	1654532	239627	600835	158100	439831	216139	No Class	Prong Excellent	no class	Vase Excellent	Prong Fair
	HaipinD-U7 #2 (WT Dis3L2)	0	28.36	0	15.45	18.45	37.74	0	859014	158462	132697	324197	243658	N/A	Prong Fair	No Class	Prong Good	Vase Good	NA
	HairpinE-U7 (WT Dis3L2)	38.36	0	14.76	10.58	15.78	20.51	0	1102688	116669	174043	162796	226177	423003	No Class	Prong Fair	Vase Fair	Prong Good	Vase Excellent
	HairpinD-U5 (WT Dis3L2)	0	0	0	55	21.5	24	0	2047566	481784	441937	421386	358367	344092	Prong Good	Prong Fair	no class	No Class	No Class
	HairpinD-U5 + EDTA (WT Dis3L2)	0	0	0	75	0	25	0	1085042	271204	212148	196087	196813	208790	Prong Good	No Class	No Class	No Class	No Class
ED Fig 6d
	HairpinC-U12 (WT Dis3L2) - reprocessed	0	34	26	0	0	0	0	1375384	194592	182958	173453	353702	470697	No Class	No Class	No Class	Vase Fair	Vase Good
