# Supplementary material for: A shape-shifting nuclease unravels structured RNA
Source: Nat Struct Mol Biol. 2023 Feb 23;30(3):339–47. doi: 10.1038/s41594-023-00923-x (PMC10023572; doi:10.1038/s41594-023-00923-x)
Supplement: Source Data Extended Data Fig. 7 — Source data for calculated kinetic parameters and gels. [file 41594_2023_923_MOESM10_ESM.xlsx]

## Sheet: ED Fig 7c
ED Fig 7c
Time (min)	HairpinA-GCU14	U34
0	1	1
30	0.34786	0.74118
960	0	0
1440	0	0
2880	0	0

## Sheet: ED Fig 7d
ED Fig 7d
Time (min)	5 nM	12.5 nM	25 nM	50nM	250 nM	500 nM
0	0.9	0.9	0.9	0.9	0.9	0.9
0.1166	0.781763	0.948284	0.858298	0.672281	0.48495	0.425683
0.25	0.780871	0.84127	0.831776	0.636821	0.427112	0.358275
0.5	0.769648	0.820085	0.795167	0.606516	0.375934	0.317984
1	0.660307	0.736934	0.700157	0.516734	0.292404	0.24759
2	0.730734	0.647715	0.563591	0.410887	0.235114	0.213431
3	0.600731	0.579394	0.508489	0.337453	0.212704	0.193546
5	0.564004	0.49822	0.384203	0.142573	0.169947	0.154647
10	0.509884	0.32328		0.190604	0.110106	0.102965
15	0.481962	0.239473	0.198328	0.181353	0.107354	0.109464

## Sheet: ED Fig 7e
ED Fig 7e
Length from stem (nt)	K 1/2 P	Err	K 1/2 NP	Err
16	508.287	1.27	4.16667	0.14
15	132.751	9.88019	2.14333e-05	1.01333e+08
14	139.498	5.73012	2.16333	1.9
13	210.929	5.78006	2.78333	2.4
12	292.029	6.08004	3.13	2.66667
11	379.31	6.43003	3.66667	1.86667
10	350.485	5.2601	3.86667	1.9
9	267.137	3.1901	3.9	1.56667
8	397.83	2.45008	6.8	2.23333
7	420.103	2.47011	14.4333	5.33333
6	438.144	1.95008	7.66667	2.56667
5	394.65	1.57016	16.9333	7.63333
4	533.566	1.4002	39.3333	35.3333
3	279.681	1.03021	12.7333	5
2	321.008	1.42023	15.9667	7.33333
1	400	0.930258	24.0333	13.6667
0	441.322	1.0703	23.5667	14.3333
-1	608.696	0.780192	37	24.3333
-2	55.0205	0.0820887	17.8	10.6667
-3	240.972	1.03068	24.3	25.3333
-4	339.216	1.0003	25.0333	16
-5	268.75	0.520808	41.3333	56.3333
-6	368.75	0.729302	24.3	11.9333
-7	133.051	0.559732	22.6333	18.2667
-8	1.7772e+07	0.092	29.4667	0
-9	80.1923	0.394588	31.7	20.6667
-10	345.853	0.141792	2.00333e-05	0

## Sheet: ED Fig 7f
ED Fig 7f
DATA	SIM
1	1
0.299155	0.687493
0.195557	0.534176
0.182871	0.431123
0.221152	0.394265
0.117347	0.366318
0.11879	0.341144
0.0910943	0.295868
0.0634858	0.207253
0.116366	0.14521
0	0
0.0114727	0.0479079
0.0106426	0.0331549
0.0169068	0.0229406
0.0362292	0.0209294
0.0226652	0.0216999
0.0231406	0.0225107
0.0187157	0.0239691
0.0140601	0.0268236
0.0244086	0.0288221
0	0
0.0154189	0.0465305
0.0155253	0.0357634
0.0189683	0.0233945
0.0310093	0.0202831
0.0215194	0.0200237
0.0258118	0.0198348
0.0217114	0.0193227
0.0138751	0.0175107
2.4601e-227	0.0153343
0	0
0.0184082	0.0328477
0.0206024	0.0310839
0.0245983	0.0214351
0.0300485	0.0183872
0.0175037	0.0180288
0.0183412	0.0177503
0.017996	0.0170921
0.0142035	0.0150791
0.00991423	0.0128799
0	0
0.0196989	0.026859
0.0268885	0.0298348
0.0307043	0.0220731
0.0363005	0.0186916
0.0219269	0.018178
0.0215141	0.0177737
0.0197727	0.0168921
0.0161152	0.0144683
0.00995735	0.0120332
0	0
0.0242124	0.0234014
0.0316936	0.0296552
0.037718	0.0236627
0.0412276	0.019888
0.0266458	0.0192858
0.0256117	0.0188292
0.0223158	0.0178459
0.0151182	0.0151911
0.0138843	0.0125653
0	0
0.026632	0.0216113
0.0370127	0.0295278
0.0411073	0.0246305
0.043355	0.0203776
0.0298153	0.0197452
0.0267204	0.019308
0.0232407	0.0183536
0.0203707	0.015724
0.0113835	0.0130784
0	0
0.0321403	0.0255695
0.0418924	0.0370202
0.0480277	0.0316006
0.0503948	0.0254036
0.0388195	0.0245505
0.0327156	0.0240382
0.0283547	0.0229056
0.0246701	0.0197285
0.0153237	0.0164841
0	0
0.0368537	0.0204443
0.0499964	0.0351659
0.0547472	0.0362301
0.0580309	0.0298379
0.05058	0.0279002
0.0412838	0.0266786
0.0316108	0.0243415
0.0276268	0.0191416
0.0174235	0.0148684
0	0
0.0426891	0.0142974
0.0509734	0.0260501
0.0519426	0.0290706
0.047278	0.0242639
0.0393055	0.0214171
0.0304227	0.0195063
0.0242596	0.0163343
0.0193775	0.0109632
0.0115917	0.00771085
0	0
0.0376621	0.0141309
0.0499848	0.0286432
0.0550366	0.0341783
0.0579216	0.0298052
0.0631044	0.0281576
0.0459837	0.0273873
0.0375174	0.0257374
0.0305194	0.0213647
0.0204307	0.0172106
0	0
0.0325755	0.0106591
0.0380313	0.0214281
0.0429124	0.0257643
0.0430212	0.0227158
0.045281	0.0203314
0.0319585	0.0188424
0.0237786	0.016283
0.0183373	0.0115924
0.010772	0.00846172
0	0
0.02653	0.00826363
0.0322041	0.0180824
0.0329933	0.0226505
0.0330605	0.0203506
0.0379413	0.0161531
0.0279607	0.0132736
0.0194554	0.0095434
0.0150097	0.0055107
0.0101266	0.0038581
0	0
0.0251202	0.00864495
0.0254442	0.0230682
0.0277284	0.0281147
0.0297233	0.024489
0.0423388	0.0229711
0.0346338	0.0223942
0.0269145	0.0210042
0.0239047	0.0170647
0.0181066	0.0134105
0	0
0.0165782	0.00459949
0.019264	0.0162018
0.017029	0.0218316
0.0198858	0.0197639
0.0340611	0.0183785
0.0294243	0.0177439
0.0220705	0.0163687
0.019677	0.0129018
0.0144042	0.00994349
0	0
0.0248779	0.00338726
0.0273454	0.016356
0.0288561	0.0228154
0.0277411	0.0212689
0.0427588	0.019539
0.0365485	0.0185013
0.0253588	0.016527
0.0202204	0.0123531
0.0143897	0.00925161
0	0
0.0125788	0.00165158
0.0136032	0.0118094
0.0145867	0.0178997
0.0154912	0.0173467
0.0339491	0.0166166
0.0319813	0.0162997
0.0241185	0.0154291
0.0179284	0.0126733
0.0122643	0.00998883
0	0
0.022044	0.00104672
0.0222574	0.0133284
0.0213542	0.0237266
0.0271234	0.0242777
0.0753406	0.0226445
0.073763	0.0213572
0.044744	0.0189684
0.0235202	0.0141127
0.0154428	0.0105833
0	0
0.0176988	0.000619495
0.0206811	0.024605
0.0157366	0.07531
0.0188887	0.0509533
0.0662762	0.0306955
0.0717162	0.0301999
0.0485872	0.0298151
0.0262112	0.0265712
0.0183695	0.0221418
0	0
0.0332853	2.35069e-05
0.0350978	0.00193219
0.0291723	0.0100629
0.0109239	0.0132976
0.0132891	0.012117
0.0181761	0.011709
0.0220622	0.010891
0.016404	0.00871463
0.00999193	0.00679215
0	0
0.0203777	8.31773e-06
0.0230037	0.0014227
0.0200864	0.011279
0.0114104	0.0186014
0.0224137	0.0182166
0.0336287	0.01779
0.0362487	0.016775
0.0205524	0.0136754
0.0111879	0.010745
0	0
0.0378869	2.58248e-06
0.041135	0.000997858
0.0295043	0.0113125
0.0128149	0.0164279
0.0183943	0.0144293
0.0292356	0.0138966
0.0341769	0.0128962
0.0174862	0.0103024
0.00866967	0.0080309
0	0
0.0227782	4.46814e-07
0.0232882	0.000402964
0.0218531	0.00853674
0.0128347	0.0181775
0.0235219	0.0194802
0.0416692	0.0204399
0.0573247	0.0215432
0.0279332	0.020788
0.0112467	0.0178857
0	0
0.0114263	8.97261e-08
0.0100698	0.000192914
0.0104664	0.00697729
0.00639314	0.0129374
0.00962214	0.0108038
0.0142716	0.0113151
0.0169612	0.0121998
0.0105805	0.0123656
0.00622701	0.0110502
0	0
0.0278146	1.34561e-08
0.0308549	8.33318e-05
0.0267447	0.00833932
0.0146798	0.024197
0.0164926	0.0134655
0.0198003	0.0140039
0.0315219	0.0167961
0.0181875	0.0228234
0.00883701	0.027558
0	0
0.00403937	6.28052e-10
0.00466006	1.07413e-05
0.00538218	0.00266536
0.00508112	0.014502
0.00593661	0.0100193
0.00712604	0.0100477
0.0135944	0.0110489
0.0107941	0.0117911
0.00824383	0.0110205
0	0
0.0185843	4.58232e-11
0.020618	2.30977e-06
0.0136308	0.00145217
0.00713487	0.0144067
0.00677245	0.00757135
0.00825534	0.00690419
0.0141213	0.00796015
0.0120401	0.0102957
0.00892608	0.0121229
0	0
0.0139645	2.26473e-12
0.0145753	3.92568e-07
0.0139951	0.000699376
0.00801705	0.0183509
0.00788513	0.011698
0.00765471	0.00815957
0.00992338	0.008544
0.00699193	0.00963131
0.00590086	0.0104108
0	0
0.0362759	5.21077e-14
0.0364811	3.81608e-08
0.0360221	0.000212764
0.0219154	0.0218848
0.0208378	0.068078
0.0278123	0.0530908
0.0570409	0.0451758
0.0734107	0.0496714
0.0571033	0.0528344
0	0
0.0312207	3.00296e-16
0.0306164	6.12965e-10
0.0293172	1.04042e-05
0.0209121	0.00391823
0.027655	0.0614861
0.0440481	0.11927
0.135408	0.193568
0.361388	0.333913
0.499107	0.447713
1	1
0.425683	0.456676
0.358275	0.411428
0.317984	0.401145
0.24759	0.387025
0.213431	0.360282
0.193546	0.335388
0.154647	0.290641
0.102965	0.203179
0.109464	0.143573
0	0
0.0430911	0.0305652
0.0442826	0.0208273
0.0468666	0.0203445
0.045769	0.0208039
0.0424439	0.0216811
0.045416	0.0224977
0.0512826	0.0239656
0.0612167	0.0268346
0.0615529	0.0287899
0	0
0.0325169	0.034093
0.0317782	0.0209871
0.0299768	0.020009
0.0294222	0.0199598
0.0261007	0.0198256
0.0178763	0.0196379
0.0130334	0.0191284
0.00310805	0.0173268
0.00311798	0.0151581
0	0
0.01779	0.0295258
0.0189412	0.0189689
0.0184581	0.0181369
0.0182518	0.0180326
0.0176321	0.0177961
0.0148851	0.0175184
0.0141525	0.016863
0.0162523	0.0148637
0.0118408	0.0126876
0	0
0.01371	0.0291237
0.0167453	0.0192731
0.0174727	0.0184281
0.0191528	0.0182526
0.0161408	0.0178814
0.0137243	0.0174788
0.0140704	0.0166024
0.00991653	0.0142007
0.00947357	0.0118089
0	0
0.0128989	0.0300789
0.0177312	0.0204575
0.0178636	0.0195598
0.0196213	0.0193572
0.0177384	0.0189327
0.0169485	0.0184777
0.0158177	0.0174997
0.0143036	0.0148706
0.0120461	0.0122974
0	0
0.014896	0.0328482
0.0205621	0.0211224
0.0193747	0.0199608
0.0229016	0.0197691
0.020049	0.019366
0.0189271	0.0189289
0.0182134	0.0179773
0.016491	0.0153707
0.0118154	0.0127761
0	0
0.0273564	0.0479408
0.0358584	0.0270844
0.035601	0.0247549
0.0353061	0.0245294
0.0271395	0.0240605
0.0236941	0.0235464
0.0228371	0.0224143
0.0207153	0.0192611
0.0189755	0.0160768
0	0
0.0280078	0.0507765
0.0346784	0.0321292
0.0367706	0.0288063
0.0373013	0.028155
0.0291106	0.0269099
0.026503	0.0257001
0.0222826	0.0233922
0.0214328	0.0182993
0.0185183	0.0142194
0	0
0.0176669	0.0421128
0.0230104	0.0271356
0.0243648	0.0232605
0.0243243	0.0220722
0.020756	0.019964
0.016898	0.0181211
0.0172005	0.0150789
0.0164484	0.0100032
0.012315	0.00707497
0	0
0.0254002	0.0472823
0.0305252	0.0332968
0.0319428	0.0283209
0.0361059	0.0279354
0.0307512	0.0271879
0.0266609	0.0263911
0.0237757	0.0247016
0.0234048	0.020333
0.0209559	0.016312
0	0
0.0246225	0.0408608
0.0271686	0.0278733
0.0307471	0.0214444
0.0284901	0.0204821
0.0220764	0.018818
0.0208854	0.0173335
0.0174597	0.0148101
0.0161784	0.010332
0.0143553	0.00752603
0	0
0.019821	0.0346683
0.0217694	0.0269679
0.0243201	0.0191233
0.0242638	0.0164757
0.0193836	0.0126053
0.0152109	0.00995577
0.0148468	0.00681553
0.0134244	0.00387937
0.0118218	0.00278998
0	0
0.0294673	0.038763
0.0357997	0.0371784
0.0411407	0.0229972
0.0390665	0.0226049
0.030917	0.022056
0.0260806	0.0213784
0.0212814	0.0198205
0.0217957	0.0157552
0.0190187	0.0122565
0	0
0.0181256	0.0215704
0.0219162	0.0306866
0.0239919	0.0186147
0.0248026	0.0181196
0.0235566	0.0174627
0.0194472	0.0167393
0.0180743	0.0152251
0.0177759	0.0116914
0.0164374	0.00891533
0	0
0.0202002	0.0164739
0.0222887	0.037236
0.0262427	0.0202666
0.0336562	0.0192045
0.0254151	0.0179177
0.0214628	0.0166958
0.0180605	0.0144948
0.0166429	0.0103394
0.0158955	0.00762791
0	0
0.0126386	0.00815744
0.0152264	0.0308402
0.016522	0.016736
0.0203522	0.0161145
0.0212579	0.0156928
0.0196366	0.0151734
0.0166387	0.013986
0.0153834	0.010945
0.0133338	0.00840846
0	0
0.015117	0.00521516
0.0188754	0.0407934
0.0207141	0.0240172
0.0232473	0.0219252
0.0231163	0.0198505
0.0199532	0.018048
0.015512	0.0151175
0.0141344	0.0103629
0.0121067	0.00759398
0	0
0.0531197	0.00309376
0.0656776	0.0939686
0.0724854	0.095968
0.0756287	0.0367525
0.0568278	0.0300385
0.0384176	0.0296679
0.027434	0.0285065
0.0209701	0.024089
0.0192784	0.0193589
0	0
0.0044448	0.000117055
0.00427374	0.00784488
0.00390085	0.0156626
0.00562557	0.0122381
0.0115792	0.0113276
0.015074	0.0107786
0.0144939	0.00968319
0.0128065	0.00729112
0.0114777	0.00552313
0	0
0.0112771	4.1326e-05
0.0104028	0.00609852
0.010073	0.019828
0.0122701	0.017994
0.0169863	0.0171339
0.022156	0.0164489
0.0203394	0.0149655
0.0156245	0.0114479
0.0139083	0.00871529
0	0
0.0105982	1.28145e-05
0.00901184	0.00452197
0.00908401	0.0223711
0.011438	0.0151472
0.0144584	0.0128972
0.0183641	0.0118756
0.0156467	0.0102155
0.0126386	0.00737006
0.0116464	0.00553876
0	0
0.00852478	2.2153e-06
0.00784365	0.00188103
0.00874376	0.0193649
0.0127906	0.0190425
0.0213043	0.0195716
0.0343208	0.0202258
0.0316725	0.0205581
0.0174135	0.0184367
0.0142354	0.0150578
0	0
0.00640988	4.47583e-07
0.00672646	0.000925032
0.0072527	0.0176415
0.0115374	0.0121779
0.0222057	0.0110371
0.0265811	0.0115619
0.0190186	0.0120907
0.0125614	0.0115019
0.0111219	0.0097788
0	0
0.0118926	6.87472e-08
0.0115412	0.000407351
0.0115465	0.025317
0.0143145	0.0239148
0.0173225	0.0141839
0.019906	0.0155592
0.0184552	0.0183794
0.0140339	0.0242858
0.0122539	0.0287277
0	0
0.00581883	3.39215e-09
0.00571605	5.30267e-05
0.00556798	0.00894013
0.00697656	0.0165214
0.00894172	0.0100326
0.0108097	0.0105222
0.0114267	0.0112618
0.00934793	0.011335
0.00852425	0.0100884
0	0
0.00747603	2.79261e-10
0.00610836	1.14944e-05
0.00600652	0.00530544
0.00690837	0.0186946
0.00729007	0.00730367
0.00848381	0.00761462
0.00965355	0.00867482
0.00869647	0.0109178
0.0078191	0.0126112
0	0
0.0229179	1.77723e-11
0.0202002	1.96601e-06
0.0200632	0.00274346
0.0189859	0.0298045
0.0169802	0.00984264
0.0154864	0.00877911
0.0141935	0.00917489
0.0115393	0.0100539
0.0112089	0.0106939
0	0
0.0299591	6.48747e-13
0.0293631	1.92445e-07
0.0319039	0.000886086
0.0416421	0.0468805
0.065883	0.0722759
0.0809488	0.0544938
0.0746645	0.0483204
0.0441741	0.0517394
0.029155	0.0538637
0	0
0.028552	4.28268e-15
0.0277028	3.11652e-09
0.0330177	4.52291e-05
0.0522572	0.0100136
0.113205	0.0860648
0.151695	0.143462
0.253815	0.219636
0.398604	0.363683
0.456327	0.47415
1	1
0.781763	0.975849
0.59827	0.951181
0.769648	0.905243
0.654212	0.825215
0.730474	0.701607
0.593465	0.611788
0.553787	0.491257
0.498348	0.332659
0.472016	0.242064
0	0
0	0.0100939
0.182601	0.0179259
0	0.0282375
0.00609534	0.0366375
0.000259777	0.036917
0.00726582	0.0337168
0.0102162	0.0296112
0.0115359	0.0280219
0.00994579	0.0290917
0	0
0	0.0043483
0.000494447	0.00841698
0	0.0156504
0.0148138	0.0259386
0.00070964	0.0337509
0.0165922	0.0336883
0.015103	0.0294104
0.0129797	0.0232764
0.013905	0.0201912
0	0
0.00312358	0.00211142
0.00423812	0.00428505
0.00314553	0.00860631
0.0123321	0.0161612
0.00523217	0.0251954
0.01168	0.0282073
0.0128327	0.0272414
0.0120796	0.0217345
0.0120629	0.0185009
0	0
0.0025865	0.00145486
5.59752e-05	0.00306399
0.00385968	0.00641103
0.0125931	0.0127681
0.00625613	0.0217736
0.0117936	0.0260647
0.0119015	0.027292
0.0115437	0.0225715
0.0125486	0.0189341
0	0
0.00528711	0.00113615
0.00441539	0.00247627
0.00575287	0.00534448
0.0123534	0.0110784
0.00658751	0.0200646
0.0118414	0.0251804
0.0128208	0.0281438
0.0122322	0.0246055
0.0125037	0.0207832
0	0
0.00590466	0.000946772
0.00433924	0.00207396
0.00705058	0.00453146
0.0130666	0.00961502
0.00874117	0.0181414
0.0120335	0.023564
0.0126624	0.0277324
0.0124751	0.0256861
0.0123062	0.022077
0	0
0.00710065	0.00101235
0.00786201	0.00220761
0.00795942	0.00484737
0.0139892	0.0104434
0.0112938	0.0203
0.0138141	0.0270643
0.0141082	0.0331731
0.0143727	0.032314
0.0148653	0.0282591
0	0
0.00785357	0.00072344
0.00702715	0.00159926
0.00849447	0.00359967
0.0156759	0.00811033
0.0121929	0.0170585
0.0169472	0.0243538
0.0171224	0.0333108
0.0157654	0.0374731
0.0160759	0.0340096
0	0
0.0112299	0.000480536
0.0115121	0.00104004
0.0115758	0.00233067
0.0147425	0.00530551
0.0119244	0.0114857
0.0147766	0.0168719
0.0132157	0.0242535
0.0145266	0.0294936
0.0143532	0.027615
0	0
0.00831791	0.000474724
0.00810039	0.00107929
0.0089697	0.00248292
0.0135215	0.00575559
0.0128615	0.0126799
0.0159167	0.0188707
0.0170058	0.0278045
0.0162195	0.0362047
0.0172867	0.036443
0	0
0.00698518	0.000349638
0.0063678	0.000724929
0.00737128	0.00158277
0.0106047	0.0035953
0.0090497	0.00797664
0.0118831	0.0120872
0.0118849	0.0185174
0.0128868	0.0260404
0.0131767	0.0275227
0	0
0.00784636	0.000276761
0.00739845	0.000575227
0.00774395	0.00123679
0.0120293	0.00279885
0.0108753	0.0062693
0.012593	0.00963107
0.0131385	0.0151828
0.0126931	0.0228296
0.0119807	0.025603
0	0
0.00749695	0.000305289
0.00708143	0.000720832
0.00781291	0.00156337
0.0108825	0.00353536
0.010578	0.00784537
0.0135535	0.0119354
0.0144483	0.0185039
0.0142124	0.0270502
0.0138409	0.029793
0	0
0.00511745	0.00016953
0.0048408	0.000493102
0.00535467	0.00112242
0.00799579	0.00261599
0.00807022	0.00593318
0.0093551	0.00912972
0.0104715	0.0143662
0.0114343	0.0214981
0.0116702	0.0240558
0	0
0.00845786	0.000130026
0.00854649	0.000475599
0.00897099	0.00104631
0.0124694	0.00239573
0.0122419	0.00543614
0.015902	0.00845429
0.0150785	0.0136713
0.0143508	0.0219259
0.0135592	0.0261016
0	0
0.00478214	6.57693e-05
0.00408527	0.000341013
0.00478502	0.000772026
0.00575036	0.00179385
0.00770919	0.00411923
0.00975358	0.00645685
0.0100159	0.0105826
0.0113242	0.0175123
0.0111784	0.0214684
0	0
0.00903944	4.32092e-05
0.00829845	0.000388351
0.00899015	0.00094504
0.00935468	0.00226672
0.0128641	0.00532511
0.0176717	0.00845123
0.0168498	0.0140962
0.0155123	0.0241315
0.0144256	0.0304754
0	0
0.00664451	2.65891e-05
0.00657315	0.000761915
0.00714377	0.00255963
0.00886637	0.005073
0.0111553	0.00875815
0.0167906	0.011693
0.0175953	0.0163806
0.0177682	0.0246105
0.0164997	0.0302419
0	0
0.010628	1.03215e-06
0.0133022	6.24429e-05
0.0115968	0.000333181
0.0159306	0.0010046
0.0096765	0.00259519
0.0135848	0.00423244
0.0130606	0.00716383
0.0127212	0.0121675
0.0119625	0.0151013
0	0
0.00865411	3.72101e-07
0.0089883	4.75541e-05
0.00881585	0.000361661
0.0109999	0.00127222
0.00930364	0.00358087
0.0152917	0.00602327
0.0168501	0.0104668
0.0168216	0.0182021
0.0162194	0.0228644
0	0
0.0150836	1.17537e-07
0.016879	3.43786e-05
0.0159308	0.000340457
0.0201285	0.00105182
0.013672	0.00262563
0.0217813	0.00424489
0.0197415	0.00725459
0.0166545	0.0130906
0.0146992	0.0173454
0	0
0.00992075	2.06758e-08
0.00970433	1.44004e-05
0.0107944	0.000254382
0.0124098	0.00103428
0.00949028	0.00303524
0.015419	0.00520303
0.0164756	0.00930598
0.0162781	0.0172423
0.0148233	0.0229378
0	0
0.00611208	4.22206e-09
0.00587927	7.10611e-06
0.00576332	0.00020217
0.00520884	0.000736085
0.00535445	0.00181199
0.00539095	0.00288245
0.0059822	0.00484376
0.0067714	0.00863774
0.00799685	0.0114241
0	0
0.00607879	6.44535e-10
0.00544835	3.18374e-06
0.00699543	0.000242289
0.00840627	0.00116921
0.0075321	0.00234555
0.0134435	0.00318041
0.0155418	0.00452627
0.0151608	0.00746446
0.0142993	0.0103289
0	0
0.00599459	3.03417e-11
0.00597046	4.22252e-07
0.00487907	7.91511e-05
0.00660193	0.000625095
0.00438109	0.00159339
0.00650718	0.00243626
0.00716465	0.0039103
0.00884249	0.00679819
0.00885118	0.00904178
0	0
0.0092623	2.14516e-12
0.0103748	9.29835e-08
0.00991136	4.4106e-05
0.0128265	0.000556867
0.00992461	0.00129067
0.0140068	0.00170797
0.0134906	0.00227762
0.0122455	0.00343655
0.0116209	0.00459503
0	0
0.00789067	8.3437e-14
0.00770089	1.61303e-08
0.0076636	2.19453e-05
0.00880235	0.000634998
0.00766105	0.00185304
0.0108538	0.00237388
0.00722232	0.00283855
0.00881077	0.00354387
0.00854917	0.00432118
0	0
0.0166804	-6.52286e-16
0.0173069	1.5939e-09
0.0174489	6.92478e-06
0.0199424	0.000691651
0.017527	0.00543314
0.024588	0.00962276
0.0319072	0.0140224
0.0325354	0.0188321
0.0379713	0.0231865
0	0
0.0141577	-3.29837e-17
0.0163382	2.59227e-11
0.0155713	3.48645e-07
0.0173944	0.000119433
0.0164002	0.0031981
0.0255041	0.0108841
0.0523044	0.0328586
0.110898	0.0909461
0.138806	0.145624
1	1
0.658728	0.952932
0.635122	0.906873
0.629571	0.826432
0.595966	0.702501
0.530589	0.549293
0.488286	0.463642
0.425041	0.372522
0.302812	0.259347
0.235789	0.18616
0	0
0.00837815	0.0181752
0.0116675	0.0288235
0.00641267	0.0374388
0.0127083	0.0372951
0.0177046	0.0303059
0.017634	0.0268156
0.0187522	0.0251618
0.0190008	0.0269074
0.0237503	0.028749
0	0
0.0217763	0.00863606
0.0221459	0.0160448
0.0202951	0.0265807
0.0219517	0.034341
0.0231015	0.0313139
0.0207903	0.0268102
0.0195882	0.0227616
0.0173037	0.0198006
0.0163695	0.0174398
0	0
0.0144591	0.00433041
0.0172028	0.00871992
0.0180772	0.0164145
0.0191968	0.0255179
0.0175557	0.0280343
0.0162448	0.0251605
0.0166098	0.0210853
0.0158959	0.0177525
0.0160935	0.015322
0	0
0.0118701	0.00301676
0.0140796	0.00639646
0.0163083	0.0128507
0.0178504	0.0219611
0.0160011	0.0272097
0.0166109	0.025759
0.0167701	0.0218105
0.0167087	0.0177965
0.0160174	0.0150316
0	0
0.0130153	0.00236941
0.0142939	0.0052491
0.0167925	0.0110535
0.0183362	0.0201582
0.0172944	0.0272823
0.016709	0.0271297
0.0162281	0.0236156
0.0171454	0.0191692
0.0149329	0.0161587
0	0
0.0117069	0.00198717
0.0128971	0.0044559
0.0146386	0.009604
0.0173097	0.0182531
0.0173773	0.0263345
0.0162768	0.0272754
0.0163309	0.0245116
0.0172363	0.0200808
0.0158085	0.0170628
0	0
0.0115515	0.00213703
0.0128132	0.00480229
0.0155927	0.0104905
0.0183649	0.0205206
0.0197472	0.0310626
0.0191894	0.0332405
0.0188359	0.0307514
0.019776	0.0254494
0.0187089	0.0217753
0	0
0.0133003	0.00153586
0.0143086	0.00354601
0.0171123	0.00810897
0.0209627	0.0171924
0.0239557	0.0297021
0.0230568	0.034994
0.0220545	0.0356718
0.0212551	0.0293748
0.0207491	0.024063
0	0
0.0146493	0.00102196
0.0156228	0.00232803
0.0168779	0.00534562
0.0180735	0.0116238
0.0185327	0.0212073
0.0172711	0.0261479
0.0167319	0.0281165
0.0179858	0.0229115
0.0166591	0.017862
0	0
0.0121306	0.00100479
0.0122268	0.00241543
0.0138191	0.00572234
0.0179934	0.0127523
0.0240193	0.0239281
0.0227087	0.0302255
0.0231004	0.0342206
0.0229122	0.0321407
0.0235991	0.0282205
0	0
0.010382	0.000739306
0.00967355	0.0016402
0.0104501	0.00371011
0.0128076	0.0081813
0.0154322	0.0157929
0.0154245	0.0206621
0.0155236	0.024669
0.0167688	0.0239331
0.0171501	0.0207664
0	0
0.00946234	0.000581564
0.0112375	0.0013049
0.0116241	0.00292485
0.013478	0.0064747
0.0170931	0.0128062
0.0171388	0.0171911
0.0155086	0.0214137
0.0153873	0.0221084
0.0154213	0.0198883
0	0
0.00979106	0.000635305
0.0100139	0.00162681
0.011129	0.00368867
0.0129882	0.00812418
0.0173373	0.0157724
0.0178461	0.020865
0.018181	0.0256653
0.0189438	0.0271281
0.0189314	0.0253029
0	0
0.00749439	0.000350339
0.00724632	0.00110626
0.00720328	0.0026503
0.00924542	0.00605311
0.0134831	0.0120907
0.0134911	0.0162467
0.0137197	0.0203648
0.0160292	0.0219182
0.0164733	0.0205711
0	0
0.0112594	0.000267101
0.0120007	0.00106468
0.0114245	0.0024932
0.0130414	0.0056342
0.019397	0.0114267
0.0200336	0.0157397
0.018771	0.0207122
0.018763	0.02433
0.0178252	0.0242182
0	0
0.00559748	0.000134468
0.00548565	0.000757707
0.00551868	0.00184133
0.00755754	0.00424275
0.013081	0.00876125
0.0146187	0.0122368
0.0150008	0.0165244
0.0160774	0.0205811
0.0157344	0.0214938
0	0
0.00963967	8.79677e-05
0.00963464	0.000853055
0.00928378	0.00225292
0.0116638	0.00539872
0.020877	0.0114942
0.026121	0.0163454
0.0232556	0.02264
0.0218653	0.0294448
0.019675	0.0317776
0	0
0.00797276	5.39043e-05
0.00864506	0.00163514
0.00844558	0.00608763
0.0083772	0.0123001
0.0193592	0.018639
0.0284475	0.0219029
0.0276307	0.0257307
0.0266637	0.0314198
0.0236606	0.0342518
0	0
0.0160235	2.08781e-06
0.0150771	0.000132584
0.0159448	0.000776646
0.0141933	0.00240838
0.0109211	0.00566842
0.0129989	0.00824552
0.0144848	0.0114706
0.0157955	0.0145907
0.014035	0.0154245
0	0
0.0122852	7.51408e-07
0.0123506	0.000100166
0.0118981	0.000835319
0.0124255	0.00304928
0.0148396	0.00789433
0.0192811	0.0118802
0.0232393	0.0169982
0.0225098	0.0221884
0.019478	0.0237981
0	0
0.0181043	2.37007e-07
0.0191843	7.1919e-05
0.0182526	0.00078702
0.0169023	0.00255662
0.0166962	0.00587451
0.0200222	0.00857263
0.0204302	0.0123714
0.0198748	0.0175913
0.0169114	0.020384
0	0
0.0115147	4.16221e-08
0.0116455	2.99313e-05
0.0113478	0.000579931
0.010703	0.00250115
0.0116353	0.0068491
0.0158479	0.0106272
0.0231589	0.016029
0.0223142	0.0234463
0.0191729	0.0275118
0	0
0.00535843	8.47392e-09
0.0052579	1.46956e-05
0.0028154	0.000458545
0.00492813	0.00179839
0.0043154	0.00407912
0.00655841	0.00584238
0.00836922	0.00832146
0.0108203	0.0119681
0.00951174	0.0141229
0	0
0.0125472	1.28215e-09
0.0132349	6.54862e-06
0.0144059	0.000539751
0.0117675	0.00287768
0.0137966	0.00533506
0.0151107	0.00645385
0.0210688	0.00801934
0.021013	0.0120506
0.019773	0.0160984
0	0
0.00465843	5.90348e-11
0.00524694	8.65094e-07
0.00386122	0.000173899
0.00551431	0.00152386
0.00585827	0.00365626
0.00723927	0.00500089
0.00996353	0.00681185
0.0120806	0.00978923
0.0107404	0.0117926
0	0
0.011098	3.91841e-12
0.0112072	1.89861e-07
0.0114613	9.5803e-05
0.00990843	0.00135324
0.0105358	0.00298787
0.00941723	0.00348339
0.0105047	0.00397082
0.0115286	0.00549502
0.0106072	0.00714228
0	0
0.0100089	1.13097e-13
0.0116124	3.28302e-08
0.010691	4.71162e-05
0.0104605	0.00151953
0.0106873	0.00435466
0.0106537	0.00485252
0.0115863	0.00477416
0.0121111	0.00547785
0.0100751	0.00656436
0	0
0.0182231	-5.0061e-15
0.0204323	3.23326e-09
0.0196836	1.47041e-05
0.0186355	0.00161369
0.0203865	0.0131054
0.0258325	0.0212077
0.0303603	0.0252171
0.0464302	0.028889
0.052883	0.0345248
0	0
0.0170135	-9.81287e-17
0.0184337	5.23989e-11
0.0190617	7.35215e-07
0.0166894	0.000272988
0.0183895	0.00773775
0.0291389	0.0254442
0.0692004	0.0680678
0.166992	0.156919
0.253464	0.236521
1	1
0.667149	0.890886
0.62637	0.796702
0.597626	0.659982
0.520714	0.510851
0.517185	0.40554
0.428257	0.36628
0.342707	0.31643
0.217886	0.223368
0.171188	0.15809
0	0
0.00960758	0.0339785
0.0159185	0.0410009
0.0161084	0.037094
0.0132173	0.0279862
0.0276905	0.0230006
0.030125	0.0228014
0.0304877	0.0240223
0.0327975	0.0268043
0.0355121	0.0287614
0	0
0.0186797	0.0203328
0.0248584	0.0317402
0.0251208	0.0364866
0.022867	0.0292956
0.0264682	0.0222618
0.0292176	0.0208508
0.0260183	0.0200862
0.0206904	0.0182283
0.0172309	0.0159972
0	0
0.0145681	0.0110786
0.0205536	0.0201304
0.0222084	0.0283968
0.0218625	0.026908
0.0207008	0.0205641
0.0214367	0.01893
0.0201836	0.0179874
0.0169164	0.0159195
0.0152998	0.0136493
0	0
0.0125615	0.0079652
0.0179365	0.0157977
0.0225143	0.0250173
0.0209815	0.026877
0.0214128	0.0212626
0.0215296	0.0192685
0.0201041	0.0180223
0.0174137	0.015514
0.0150151	0.0129756
0	0
0.0122004	0.00637017
0.0152941	0.0135304
0.0181622	0.0232931
0.0197492	0.0276186
0.0216633	0.0229298
0.0214656	0.0206445
0.0197765	0.0191943
0.0175789	0.0164429
0.0154994	0.0136945
0	0
0.0122701	0.00544126
0.0136336	0.0119037
0.0184756	0.0215226
0.0204352	0.0273498
0.0206529	0.0237331
0.0207133	0.0213291
0.0195033	0.0198155
0.01723	0.0171006
0.0148049	0.0143338
0	0
0.0113777	0.00595253
0.0142348	0.0132592
0.0185871	0.0247816
0.0215401	0.0331305
0.0232956	0.029805
0.0229588	0.0267486
0.0219507	0.0248114
0.0204686	0.0215447
0.018639	0.018157
0	0
0.0135997	0.00435559
0.0152469	0.0103095
0.0198476	0.0212642
0.0250588	0.0331878
0.0285183	0.0346761
0.0280506	0.0315039
0.0244902	0.0280145
0.0218766	0.0224409
0.0211557	0.017754
0	0
0.0132618	0.00291838
0.0151326	0.00693596
0.017364	0.0146849
0.019052	0.0243843
0.0207267	0.027577
0.019594	0.0252719
0.0183461	0.0212079
0.0167219	0.0148604
0.0143822	0.0107881
0	0
0.0123115	0.00284922
0.0126803	0.00724201
0.0164234	0.016006
0.0217592	0.027648
0.0276167	0.0329823
0.028574	0.0317851
0.0245596	0.0294926
0.0234511	0.0252394
0.022912	0.0209023
0	0
0.00902328	0.00209741
0.00937585	0.00503362
0.0124386	0.0107657
0.0143538	0.0189358
0.0175381	0.02404
0.0174784	0.0236872
0.016454	0.0213091
0.0153548	0.0164104
0.0150872	0.0126391
0	0
0.00915768	0.00163122
0.0103832	0.004043
0.0117315	0.00867892
0.0173308	0.0156508
0.017322	0.0208502
0.0183979	0.020849
0.0149247	0.0181751
0.0131094	0.0127251
0.0117127	0.00933482
0	0
0.00986996	0.00174696
0.00887086	0.00502524
0.0108448	0.0109201
0.013584	0.0192924
0.0184329	0.0250199
0.0185596	0.0254469
0.0178877	0.024529
0.0179803	0.0215304
0.0173151	0.0179717
0	0
0.0067525	0.000949086
0.00712138	0.00340538
0.00725615	0.00793745
0.0106119	0.014714
0.0160375	0.0198053
0.0165949	0.0204023
0.0151255	0.0196775
0.0149791	0.0170327
0.0139575	0.0140732
0	0
0.00993515	0.00071402
0.0100753	0.00328576
0.0107462	0.00763364
0.0142399	0.014273
0.0207171	0.0201663
0.0193688	0.0215423
0.0175877	0.0213933
0.0155706	0.0188771
0.0136379	0.015762
0	0
0.0056774	0.000355557
0.005513	0.00232033
0.00568341	0.00568947
0.00861034	0.0109479
0.0149669	0.0159926
0.0160285	0.0175677
0.0156626	0.0183054
0.0145053	0.017628
0.0131076	0.0156102
0	0
0.00803402	0.00023026
0.00838481	0.00257424
0.00935723	0.00703445
0.0131347	0.0142733
0.0269334	0.0217689
0.032882	0.024355
0.0264672	0.025616
0.0199475	0.0246611
0.0154103	0.021809
0	0
0.00747642	0.000139647
0.00616265	0.00475826
0.00681098	0.0193858
0.0099192	0.0329111
0.0245642	0.0326277
0.0355568	0.0304924
0.0331766	0.0306172
0.0249679	0.0316898
0.0198653	0.0299199
0	0
0.0156654	5.37785e-06
0.0157565	0.000378589
0.0136711	0.0024416
0.0111036	0.00668098
0.00685232	0.0110889
0.0114036	0.0124697
0.0144568	0.0130707
0.0131262	0.0126028
0.010153	0.0112115
0	0
0.010112	1.92667e-06
0.00981211	0.000281839
0.00969085	0.00261642
0.0123029	0.00860887
0.00974772	0.0159159
0.0179108	0.0184898
0.0223419	0.0198178
0.0193276	0.019565
0.015036	0.0176401
0	0
0.0178475	6.05202e-07
0.0174974	0.000199732
0.0153439	0.00248713
0.0135337	0.00736463
0.00944261	0.0121927
0.0161126	0.0141078
0.0209844	0.015777
0.0164282	0.0169565
0.0125122	0.0161295
0	0
0.0107035	1.05846e-07
0.0114178	8.20306e-05
0.0106797	0.00181161
0.0112485	0.00732739
0.00937591	0.0147425
0.0180735	0.0181306
0.0279477	0.0213769
0.0224285	0.0248759
0.0163661	0.0249813
0	0
0.00338621	2.14377e-08
0.00391468	3.98457e-05
0.00412326	0.00143033
0.00496131	0.0053149
0.00326529	0.00857735
0.00496208	0.00979253
0.00730473	0.0113086
0.00723438	0.0134479
0.00661833	0.0138013
0	0
0.0118006	3.21019e-09
0.0118621	1.75465e-05
0.0123867	0.00165182
0.0174232	0.00878015
0.00903547	0.0111746
0.0131697	0.0108434
0.0190456	0.0123954
0.0184995	0.0179622
0.0143502	0.0228448
0	0
0.00400849	1.44678e-10
0.00526242	2.29777e-06
0.00520723	0.000522646
0.00621482	0.00471152
0.0028415	0.00799497
0.00507792	0.00852163
0.00776614	0.00960338
0.0086574	0.0118208
0.00703488	0.0125567
0	0
0.0117711	9.05381e-12
0.0125697	5.00751e-07
0.011126	0.000283295
0.0160071	0.0042491
0.00488244	0.00652869
0.00573901	0.00575251
0.00756124	0.0059468
0.0077256	0.00815483
0.00684996	0.0101079
0	0
0.0104931	1.77371e-13
0.0122083	8.60654e-08
0.00923276	0.000136851
0.0139091	0.00480408
0.0041301	0.00994954
0.00519794	0.00778668
0.00591366	0.00664511
0.00507159	0.00789947
0.00421812	0.00900783
0	0
0.0203843	-1.92691e-14
0.0216163	8.42456e-09
0.0223325	4.19731e-05
0.0317916	0.00507446
0.0119512	0.0347901
0.0188449	0.0420846
0.0318625	0.0366313
0.0483093	0.0409669
0.0520597	0.0464278
0	0
0.0203143	-2.9344e-16
0.0203357	1.35264e-10
0.0188997	2.07115e-06
0.0324829	0.000848488
0.0160325	0.022441
0.0367189	0.0622641
0.109402	0.12872
0.273745	0.24773
0.373069	0.353068
1	1
0.657432	0.806255
0.613344	0.669272
0.578149	0.519641
0.475008	0.419985
0.366468	0.374605
0.297946	0.348504
0.12301	0.302549
0.161599	0.212482
0.151999	0.149252
0	0
0.0148485	0.0449571
0.0234769	0.0406247
0.0283677	0.0293748
0.0417261	0.0224728
0.0444184	0.0217817
0.0395066	0.0225348
0.0195634	0.0239788
0.0290057	0.0268132
0.0293541	0.028803
0	0
0.0234372	0.0344488
0.0312984	0.039893
0.032235	0.0311725
0.0346387	0.0223997
0.0355157	0.0203397
0.0357954	0.0200876
0.0155367	0.0195702
0.0212176	0.0177452
0.0206676	0.0155509
0	0
0.0187245	0.0209393
0.0234291	0.0299835
0.0291065	0.0281169
0.029018	0.0206465
0.0261915	0.0183921
0.0215881	0.0180467
0.0127518	0.0173833
0.0173579	0.0153539
0.0158259	0.0131301
0	0
0.0182425	0.0157983
0.0234961	0.0257505
0.0261553	0.0277366
0.0301299	0.0213343
0.0251965	0.0186378
0.0224765	0.0181499
0.0116751	0.01726
0.017039	0.0148099
0.0163659	0.0123383
0	0
0.0176446	0.0130242
0.0225541	0.0234565
0.026724	0.0282105
0.0311154	0.0229581
0.0256463	0.0198428
0.0225823	0.0192774
0.0126978	0.018285
0.0185067	0.0156002
0.0156759	0.0129307
0	0
0.0153054	0.0114436
0.0191449	0.0217031
0.0242497	0.0279983
0.0281481	0.0237844
0.0252228	0.0203675
0.0219415	0.0197911
0.0130918	0.0188297
0.0177689	0.0161745
0.0161015	0.0134852
0	0
0.0154555	0.0128692
0.0192362	0.0253385
0.0226747	0.0343348
0.0309874	0.0300434
0.0302139	0.0253983
0.0263128	0.0246648
0.0154767	0.0235261
0.0201994	0.0203238
0.0197495	0.017027
0	0
0.0168715	0.00970861
0.0199563	0.0212546
0.0242073	0.0338114
0.0353327	0.0348667
0.0354889	0.0295746
0.0300692	0.0279264
0.0172762	0.0255392
0.022952	0.0202197
0.0207914	0.0157942
0	0
0.0161167	0.00659572
0.018557	0.0148157
0.0205022	0.0249187
0.0278756	0.0278783
0.0266191	0.023618
0.0222107	0.0212739
0.0142339	0.0179333
0.0170638	0.0122164
0.014768	0.00867274
0	0
0.0134457	0.00643731
0.0172288	0.0157288
0.0194892	0.0279849
0.0333567	0.0330082
0.0375571	0.0298797
0.0331994	0.0286315
0.0210443	0.027004
0.0245031	0.0226624
0.0232841	0.0184167
0	0
0.0111331	0.00476805
0.0134099	0.011247
0.0139597	0.0197451
0.022506	0.0243403
0.0249696	0.0223935
0.0206706	0.0206479
0.0148129	0.0180669
0.0164969	0.0132026
0.0154887	0.00979585
0	0
0.00911314	0.00368429
0.0104893	0.00918693
0.0113291	0.0164536
0.0193229	0.0212385
0.0239605	0.0195718
0.0200429	0.0168515
0.0136962	0.0128931
0.0138015	0.00783606
0.0141124	0.00547441
0	0
0.00845585	0.00388304
0.00959741	0.0114936
0.00894397	0.0206428
0.0160439	0.0255942
0.023026	0.0243878
0.0219712	0.0235435
0.0188315	0.0223309
0.0197106	0.018649
0.0206352	0.0149439
0	0
0.00637924	0.00208204
0.00621852	0.00785653
0.00648341	0.0153664
0.0108654	0.020152
0.0197973	0.0196292
0.0196646	0.0188526
0.0168941	0.0176431
0.0163136	0.0143712
0.0159868	0.0113265
0	0
0.0104946	0.00154681
0.0111587	0.00768191
0.0110674	0.0152525
0.0163908	0.0206454
0.0254592	0.0210285
0.0248323	0.0202161
0.0183695	0.0186417
0.0164773	0.0147738
0.0161335	0.0114563
0	0
0.00390107	0.000761634
0.00404331	0.00544247
0.00492402	0.0115767
0.00856563	0.0162795
0.0199405	0.0173417
0.0224153	0.0172469
0.0211723	0.016805
0.0150635	0.014627
0.0145986	0.012001
0	0
0.00694642	0.000487838
0.00878126	0.00603216
0.00963243	0.0146608
0.0156554	0.021991
0.0387901	0.0241449
0.0484894	0.0237591
0.0388786	0.0224123
0.0197774	0.0184217
0.0176585	0.014603
0	0
0.00807432	0.000292373
0.00504413	0.0109791
0.00519811	0.0423868
0.0100878	0.0499302
0.0347926	0.033066
0.0497392	0.0304725
0.0468128	0.0306152
0.0251639	0.0289639
0.0236958	0.0252816
0	0
0.0145996	1.11821e-05
0.0143654	0.000863296
0.0112298	0.00541393
0.00693471	0.0111047
0.00815996	0.0126126
0.0144336	0.0124403
0.0232964	0.0119878
0.0115645	0.0102898
0.00993293	0.00840216
0	0
0.00752409	3.98352e-06
0.0075947	0.000636467
0.00774511	0.00587411
0.00684247	0.0148018
0.0123416	0.0186602
0.0245195	0.0187728
0.0396712	0.0183697
0.0161803	0.0161027
0.0141601	0.013289
0	0
0.0148818	1.24477e-06
0.0140654	0.000446982
0.0120767	0.00568856
0.00812062	0.0128924
0.0108789	0.0147071
0.0206974	0.0148557
0.0373764	0.0148235
0.0135451	0.0133722
0.0118768	0.0111993
0	0
0.00895641	2.16605e-07
0.00888819	0.000181577
0.00849834	0.00417237
0.00781924	0.0133549
0.0122925	0.0186706
0.0269011	0.0201458
0.0609942	0.0219712
0.0205172	0.0228791
0.0164409	0.0209134
0	0
0.00348491	4.36428e-08
0.00355658	8.73906e-05
0.00345145	0.00332626
0.00347082	0.00967741
0.00478759	0.0105327
0.00863461	0.0109164
0.0180846	0.0120423
0.00814662	0.0130372
0.00809295	0.0123028
0	0
0.010189	6.49838e-09
0.00979874	3.80674e-05
0.0112786	0.00385457
0.00946064	0.0168209
0.0103239	0.0134154
0.0148784	0.0126239
0.0371736	0.0150475
0.0161693	0.0210554
0.0164296	0.0259458
0	0
0.00102645	2.92116e-10
0.00137628	4.94397e-06
0.00202792	0.00121528
0.00266392	0.00939829
0.00379144	0.00999002
0.00544745	0.00956773
0.0152343	0.0106062
0.00768625	0.0120247
0.00775967	0.0118243
0	0
0.00987769	1.85451e-11
0.00798914	1.06983e-06
0.00770198	0.000655659
0.00546068	0.00878511
0.0056168	0.00795543
0.00664647	0.0063961
0.0174826	0.00715453
0.00805228	0.00952751
0.00736607	0.0114428
0	0
0.00531025	4.55172e-13
0.00543709	1.82344e-07
0.00518377	0.000314217
0.00423592	0.0103428
0.0049086	0.0125697
0.00618499	0.00802923
0.0114785	0.00777889
0.0050532	0.00904947
0.00475678	0.00997556
0	0
0.0155282	-2.74628e-14
0.0138476	1.75603e-08
0.0143899	9.54453e-05
0.0145886	0.0113413
0.0161813	0.0554341
0.023339	0.0509124
0.0667026	0.0416962
0.0545714	0.0467554
0.0497013	0.050947
0	0
0.0165997	-4.3611e-16
0.0126161	2.71204e-10
0.0130177	4.66999e-06
0.013628	0.00193166
0.0214432	0.0414513
0.0468635	0.0948611
0.20668	0.167256
0.328496	0.30066
0.37059	0.413475
1	1
0.48495	0.527853
0.427112	0.430461
0.375934	0.403396
0.292404	0.388596
0.235114	0.361781
0.212704	0.336817
0.169947	0.291938
0.110106	0.204188
0.107354	0.143116
0	0
0.0430327	0.0392033
0.0467939	0.023561
0.0502157	0.0204587
0.0541683	0.0208098
0.0488645	0.0216853
0.0456766	0.0225005
0.0476971	0.0239661
0.0488393	0.0268317
0.0409161	0.028826
0	0
0.0322368	0.0437934
0.0302449	0.0244675
0.0343635	0.0201953
0.0366599	0.0200093
0.0330441	0.0198748
0.0263683	0.0196868
0.0205578	0.0191767
0.0158404	0.0173724
0.00977716	0.0152063
0	0
0.0180954	0.03655
0.0194681	0.022027
0.0200181	0.0183137
0.0211573	0.0180906
0.0188821	0.017854
0.0169403	0.0175761
0.016824	0.0169199
0.0159537	0.0149172
0.0119478	0.012734
0	0
0.0132878	0.034204
0.0159683	0.0224319
0.0175224	0.0186263
0.0208316	0.0183267
0.0179346	0.0179552
0.0164519	0.0175522
0.0159121	0.0166744
0.013621	0.0142671
0.0111638	0.0118572
0	0
0.0139815	0.0332666
0.0172948	0.0238847
0.0195582	0.0197895
0.0239321	0.0194453
0.0198614	0.0190206
0.0178503	0.0185652
0.0174985	0.0175858
0.0167153	0.0149501
0.0129275	0.0123547
0	0
0.0164721	0.0340794
0.0215506	0.0252196
0.0225372	0.0202418
0.0283536	0.0198634
0.0221093	0.0194604
0.0204325	0.0190233
0.0190645	0.0180709
0.0176357	0.0154584
0.0142495	0.012843
0	0
0.0351729	0.0452892
0.0485316	0.0337197
0.0472884	0.0252289
0.048953	0.0246509
0.0336381	0.0241826
0.0264243	0.023669
0.024528	0.0225366
0.0228736	0.0193772
0.0198572	0.0161692
0	0
0.0319892	0.0416877
0.0377959	0.0387972
0.039765	0.029632
0.042403	0.0284048
0.0314191	0.0271569
0.0261939	0.0259443
0.0234766	0.0236285
0.0226372	0.018508
0.0187321	0.0143419
0	0
0.0185241	0.0315269
0.021922	0.0320907
0.0224024	0.0242907
0.0243029	0.0224522
0.0190202	0.020326
0.0174153	0.018466
0.0170197	0.0153901
0.0157867	0.0102394
0.0132995	0.00717815
0	0
0.0287987	0.0328437
0.0291506	0.0381226
0.0326875	0.0295003
0.0361291	0.0281724
0.0317009	0.0274322
0.0258956	0.0266428
0.0235716	0.0249619
0.0242364	0.02059
0.0218399	0.016511
0	0
0.0187261	0.0262461
0.0239166	0.0311087
0.0257224	0.0228406
0.0241073	0.0208679
0.0183708	0.019203
0.0169628	0.0177168
0.0166899	0.0151805
0.0167288	0.0106437
0.014804	0.00771119
0	0
0.0169413	0.0210468
0.0173246	0.0284044
0.0195837	0.0209697
0.0212187	0.0174684
0.018381	0.0135399
0.0154301	0.0108047
0.014166	0.00748471
0.0141311	0.00426395
0.0129577	0.00302078
0	0
0.0231309	0.022467
0.0285543	0.0380552
0.0322108	0.0251476
0.0347385	0.0228195
0.0268243	0.0222938
0.0228451	0.0216445
0.0212503	0.0201263
0.0225756	0.0160847
0.024012	0.0125124
0	0
0.013812	0.0120986
0.0158199	0.0289214
0.018265	0.0204853
0.0210946	0.0183397
0.019528	0.0177021
0.0171481	0.0170032
0.0175261	0.0155206
0.0174502	0.0119954
0.0173281	0.00913931
0	0
0.017302	0.00898223
0.0190031	0.0318818
0.0205622	0.0226883
0.0242863	0.0196054
0.0238126	0.0183624
0.019488	0.0171845
0.0168174	0.0150281
0.0166067	0.0108441
0.0167296	0.00798471
0	0
0.00992618	0.00437935
0.0110973	0.0244917
0.0133557	0.0186894
0.0181948	0.0163347
0.0215173	0.0159565
0.0181413	0.0154893
0.0161166	0.0143752
0.0152006	0.0113872
0.0149074	0.00877633
0	0
0.0119659	0.00276642
0.0140342	0.0296189
0.0158257	0.0266829
0.018149	0.0226203
0.0221485	0.0206944
0.0182265	0.0190048
0.0154893	0.0161667
0.0158415	0.0113046
0.0157553	0.00826962
0	0
0.0400562	0.00162547
0.0357878	0.0598817
0.049979	0.100853
0.0557927	0.0399235
0.052456	0.0301458
0.0350943	0.0298612
0.0275038	0.0288996
0.0225061	0.0247558
0.0212613	0.0200531
0	0
0.00401096	6.13001e-05
0.00489937	0.00481683
0.00427425	0.0150478
0.00514253	0.0126493
0.0108263	0.0115489
0.0126979	0.0110451
0.0135853	0.0100137
[truncated: 672 more rows]

## Sheet: ED Fig 7g
ED Fig 7g
Length	Pre Chase	2' after	7' after	12' after
16	0.33111	0.32291	0.28478	0.21498
15	0.040614	0.041881	0.042084	0.034981
14	0.030551	0.02905	0.029647	0.023848
13	0.018434	0.016733	0.017748	0.01567
12	0.017755	0.017376	0.017681	0.014402
11	0.020806	0.016924	0.017077	0.015151
10	0.022301	0.019353	0.017702	0.014553
9	0.031804	0.025463	0.026192	0.021972
8	0.030565	0.024375	0.020985	0.01822
7	0.017418	0.016436	0.016089	0.014034
6	0.029164	0.022047	0.021181	0.020303
5	0.015435	0.014527	0.014837	0.014092
4	0.013479	0.011739	0.011943	0.011335
3	0.022292	0.018431	0.018324	0.019445
2	0.0195	0.015874	0.01588	0.016786
1	0.018172	0.014447	0.01276	0.014067
0	0.01633	0.011946	0.010112	0.010032
-1	0.023359	0.019875	0.015416	0.016199
-2	0.038096	0.022704	0.016534	0.01699
-3	0.0089027	0.012544	0.010227	0.010598
-4	0.013367	0.020272	0.016451	0.019858
-5	0.012105	0.012219	0.0087337	0.01013
-6	0.017544	0.024774	0.015108	0.015796
-7	0.017781	0.015389	0.0084384	0.0095174
-8	0.0062394	0.0068905	0.0050254	0.0053525
-9	0.01341	0.016303	0.014689	0.01766
-10	0.0041642	0.0055195	0.0051162	0.0069173
-11	0.0044217	0.0059943	0.0074722	0.010408
-12	0.040624	0.046946	0.058975	0.08077
-13	0.10426	0.15105	0.22279	0.28593

## Sheet: ED Fig 7h
ED Fig 7h
	h
Length	P (Hairpin A-GCU14)	Err
16	0.236515	0.00342191
15	0.570217	0.0346586
14	0.719243	0.0335843
13	0.81584	0.0290964
12	0.839634	0.0266372
11	0.844523	0.025295
10	0.848383	0.0245906
9	0.815331	0.0229977
8	0.838235	0.0192225
7	0.880411	0.0206824
6	0.852302	0.018997
5	0.89936	0.0191595
4	0.915997	0.0182478
3	0.882844	0.019423
2	0.899394	0.021574
1	0.903068	0.0187491
0	0.91914	0.0191633
-1	0.886155	0.0186099
-2	0.890341	0.0164173
-3	0.923349	0.0270889
-4	0.876985	0.0271687
-5	0.913828	0.0240669
-6	0.870655	0.0256456
-7	0.929184	0.0288712
-8	0.955873	0.0134156
-9	0.94222	0.0296567
-10	0.979947	0.0138786
-11	0.985323	0.0141533
-12	0.905383	0.0160082
-13

## Sheet: ED Fig 7i
ED Fig 7i
	i
Length	P (Hairpin A-U16)	Err
16	0.265252	0.0297027
15	0.70933	0.0335897
14	0.715218	0.0217188
13	0.777805	0.0201363
12	0.874385	0.00938614
11	0.903505	0.012928
10	0.900613	0.0121799
9	0.89275	0.00900995
8	0.886281	0.00992354
7	0.876242	0.00778383
6	0.870457	0.0116559
5	0.895834	0.0145551
4	0.894854	0.0197962
3	0.851643	0.032988
2	0.908969	0.0210513
1	0.926434	0.0097807
0	0.939526	0.00649973
-1	0.927396	0.0090644
-2	0.95463	0.00667226
-3	0.953828	0.0087462
-4	0.940133	0.00611152
-5	0.922171	0.00963079
-6	0.953222	0.00409344
-7	0.889532	0.0116185
-8	0.953748	0.00288075
-9	0.979195	0.00134704
-10	0.945305	0.00505723
-11	0.980859	0.00229385
-12	0.834585	0.00674156
-13

## Sheet: ED Fig 7j
ED Fig 7j
	j
Length	P (Hairpin B-GCU14)	Err
16	0.241147	0.00260436
15	0.700637	0.054573
14	0.690537	0.085707
13	0.864198	0.0716032
12	0.891442	0.06301
11	0.890218	0.0619346
10	0.876678	0.0707075
9	0.758226	0.184436
8	0.827179	0.0976585
7	0.891673	0.0327015
6	0.888502	0.030338
5	0.741561	0.0661859
4	0.889878	0.105484
3	0.95092	0.0246367
2	0.966719	0.0336205
1	0.963343	0.024566
0	0.95779	0.0231491
-1	0.872316	0.0809413
-2	1	6.02755e-09
-3	0.976446	0.131831
-4	0.967585	0.143732
-5	0.993733	0.0025948
-6	0.98854	0.0992347
-7	0.97736	0.0871991
-8	1	6.85984e-08
-9	0.999989	1.73793e-05
-10	1	1.14452e-07
-11	1	0.744131
-12	0.6898	0.011663
-13
