# Supplementary material for: A shape-shifting nuclease unravels structured RNA
Source: Nat Struct Mol Biol. 2023 Feb 23;30(3):339–47. doi: 10.1038/s41594-023-00923-x (PMC10023572; doi:10.1038/s41594-023-00923-x)
Supplement: Source Data Extended Data Fig. 8 — Source data for calculated kinetic parameters. [file 41594_2023_923_MOESM12_ESM.xlsx]

## Sheet: ED Fig 8c
ED Fig 8c
	c
Length	Hairpin F	Std Dev
16	0.205708	0.0261176
15	0.792186	0.0283137
14	0.75711	0.062936
13	0.791864	0.0209664
12	0.831828	0.0100309
11	0.765687	0.0120563
10	0.797658	0.0066605
9	0.789614	0.0234543
8	0.793542	0.0121169
7	0.822823	0.013742
6	0.844077	0.0236807
5	0.844449	0.0135642
4	0.883483	0.0403055
3	0.881815	0.0256774
2	0.878039	0.0179214
1	0.885831	0.0637489
0	0.901552	0.0169517
-1	0.8787	0.0311068
-2	0.926706	0.0273074
-3	0.943058	0.0300299
-4	0.921203	0.0144398
-5	0.913242	0.0148588
-6	0.88847	0.0380198
-7	0.924459	0.0106245
-8	0.926293	0.00725251
-9	0.888021	0.0327133
-10	0.938462	0.0148471

## Sheet: ED Fig 8d
ED Fig 8d
	d
Length	Hairpin G	Std Dev
16	0.157392	0.038462
15	0.704394	0.0880973
14	0.547581	0.0810677
13	0.710572	0.0135377
12	0.604961	0.0616823
11	0.722926	0.0692704
10	0.695027	0.00918721
9	0.830349	0.0633137
8	0.753548	0.045597
7	0.846231	0.0945931
6	0.814666	0.0406827
5	0.824686	0.0711495
4	0.788841	0.0329101
3	0.790513	0.0233338
2	0.884068	0.0499705
1	0.871237	0.0432565
0	0.857148	0.0236526
-1	0.891563	0.0591758
-2	0.928012	0.014384
-3	0.864742	0.0133522
-4	0.924785	0.0318818
-5	0.935127	0.0426318
-6	0.902529	0.0272125
-7	0.893304	0.0118511
-8	0.929814	0.0288213
-9	0.912335	0.052237
-10	0.883778	0.0247425

## Sheet: ED Fig 8e
ED Fig 8e
	e
Length	Hairpin-I	STD DEV
16	0.284615	0.0799752
15	0.587902	0.105654
14	0.810608	0.0862811
13	0.85125	0.0550361
12	0.848063	0.0302848
11	0.821259	0.0241269
10	0.844462	0.012585
9	0.806468	0.0148055
8	0.838402	0.015166
7	0.871224	0.00880687
6	0.842562	0.0126962
5	0.891597	0.00437312
4	0.910532	0.00236564
3	0.865462	0.00887514
2	0.881114	0.00868603
1	0.896092	0.00558688
0	0.930889	0.00240712
-1	0.893305	0.00538409
-2	0.901432	0.00297268
-3	0.937076	0.00193344
-4	0.952388	0.00139414
-5	0.876302	0.00388496
-6	0.898762	0.00527931
-7	0.925042	0.00291974
-8	0.953294	0.00286978
-9	0.969817	0.00261098
-10	0.906516	0.00122518
