# Supplementary material for: A shape-shifting nuclease unravels structured RNA
Source: Nat Struct Mol Biol. 2023 Feb 23;30(3):339–47. doi: 10.1038/s41594-023-00923-x (PMC10023572; doi:10.1038/s41594-023-00923-x)
Supplement: Source Data Extended Data Fig. 9 — Source data for calculated kinetic parameters. [file 41594_2023_923_MOESM14_ESM.xlsx]

## Sheet: ED Fig 9b
ED Fig 9b
		panel b
Length	Processivity (Dis3L2)	Err	Processivity (Dis3)	Err
16	0.236515	0.00342191	0.68997	0.00916992
15	0.570217	0.0346586	0.898251	0.00589284
14	0.719243	0.0335843	0.909727	0.00569998
13	0.81584	0.0290964	0.916887	0.0055732
12	0.839634	0.0266372	0.919143	0.00564272
11	0.844523	0.025295	0.920997	0.00553006
10	0.848383	0.0245906	0.923723	0.00576755
9	0.815331	0.0229977	0.925154	0.00572457
8	0.838235	0.0192225	0.917953	0.00585909
7	0.880411	0.0206824	0.895125	0.00611301
6	0.852302	0.018997	0.915979	0.00456687
5	0.89936	0.0191595	0.92139	0.00512103
4	0.915997	0.0182478	0.911002	0.0048589
3	0.882844	0.019423	0.786121	0.00496823
2	0.899394	0.021574	0.342385	0.00588742

## Sheet: ED Fig 9c
ED Fig 9c
		panel c
Length	K 1/2 (Dis3L2)	Err	K 1/2 (Dis3)	Err
16	508.287	1.27	0.857143	0.410157
15	132.751	9.88019	120.755	0.640153
14	139.498	5.73012	179.167	0.690122
13	210.929	5.78006	237.736	0.710101
12	292.029	6.08004	260	0.690104
11	379.31	6.43003	267.143	0.560108
10	350.485	5.2601	340.625	0.700086
9	267.137	3.1901	309.655	0.590114
8	397.83	2.45008	348.276	0.620092
7	420.103	2.47011	309.643	0.450092
6	438.144	1.95008	495.333	0.340089
5	394.65	1.57016	667.327	0.370083
4	533.566	1.4002	230.909	0.0663076
3	279.681	1.03021	7890	0.176011
2	321.008	1.42023	1226.87	1.1

## Sheet: ED Fig 9d
ED Fig 9d
		panel d
Length	k forw (Dis3L2)	Err	k forw (Dis3)	Err
16	28.5	0.37	22.7	0.44
15	121	11	113	4.6
14	114	12	130	5.75
13	171	21	139	6.48
12	211	27	133	6.36
11	239	30	109	5.1
10	202	25	132	6.7
9	117	11	111	5.57
8	114	10	113	5.4
7	120	15	74	2.91
6	98.1	9.62	81	3.06
5	85.7	11.5	79	3.52
4	83.2	12.5	13	0.388
3	52.9	6.2	29	0.562
2	68.3	10.2	29	0.497

## Sheet: ED Fig 9e
ED Fig 9e
		panel e
Length	k off (Dis3L2)	Err	k off (Dis3)	Err
16	92	1.27	10.2	0.39
15	91.2	9.88	12.8	0.64
14	44.5	5.73	12.9	0.69
13	38.6	5.78	12.6	0.71
12	40.3	6.08	11.7	0.69
11	44	6.43	9.35	0.56
10	36.1	5.26	10.9	0.7
9	26.5	3.19	8.98	0.59
8	22	2.45	10.1	0.62
7	16.3	2.47	8.67	0.45
6	17	1.95	7.43	0.34
5	9.59	1.57	6.74	0.37
4	7.63	1.4	1.27	0.066
3	7.02	1.03	7.89	0.176
2	7.64	1.42	55.7	1.1

## Sheet: ED Fig 9f
ED Fig 9f
		panel f
Length	k on (Dis3L2)	Err	k on (Dis3)	Err
16	0.181	0.0019	11.9	0.127
15	0.687	0.062	0.106	0.014
14	0.319	0.037	0.072	0.013
13	0.183	0.027	0.053	0.012
12	0.138	0.021	0.045	0.012
11	0.116	0.018	0.035	0.011
10	0.103	0.0318	0.032	0.011
9	0.0992	0.0257	0.029	0.0116
8	0.0553	0.0193	0.029	0.0107
7	0.0388	0.0234	0.028	0.0091
6	0.0388	0.0177	0.015	0.0078
5	0.0243	0.0227	0.0101	0.00784
4	0.0143	0.0235	0.0055	0.00638
3	0.0251	0.0207	0.001	0.002
2	0.0238	0.0258	0.0454	0.002
