# Supplementary material for: A shape-shifting nuclease unravels structured RNA
Source: Nat Struct Mol Biol. 2023 Feb 23;30(3):339–47. doi: 10.1038/s41594-023-00923-x (PMC10023572; doi:10.1038/s41594-023-00923-x)
Supplement: Source Data Extended Data Fig. 10 — Source data for calculated kinetic parameters. [file 41594_2023_923_MOESM15_ESM.xlsx]

## Sheet: ED Fig 10a
ED Fig 10a
		panel a
Length from stem	k forw (WT)	Err	k forw (NoCSD)	Err
16	28.5	0.37	2.44	0.027
15	121	11	141	25
14	114	12	146	24.6
13	171	21	143	20.9
12	211	27	138	20.4
11	239	30	137	19.8
10	202	25	138	19.9
9	117	11	134	18.7
8	114	10	119	14.5
7	120	15	113	14.5
6	98.1	9.62	110	12
5	85.7	11.5	96.6	13
4	83.2	12.5	97	13.4
3	52.9	6.2	73.5	5
2	68.3	10.2	59.6	3.4
1	51.8	6.93	70.4	10
0	60.7	9.85	74.1	14.8
-1	42.5	4.96	37.7	5.1
-2	4.36	0.34	34	4.7
-3	41.8	10.1	1.3	0.07
-4	37	6	4.14	0.7
-5	22.8	4.26	6.33	1.2
-6	27.8	4	6.56	1.46
-7	20.6	5.3	5.43	1.14
-8	7.43	1.27	6.07	1.35
-9	13.6	3.8	4.63	0.8
-10	10.8	3.47	80.4	20
-11	6.23	1.75	16.8	5.1
-12	1.11	0.08	106	8.78

## Sheet: ED Fig 10b
ED Fig 10b
		panel b
Length from stem	k off (WT)	Err	k off (NoCSD)	Err
16	92	1.27	25.2	0.35
15	91.2	9.88	110	24.2
14	44.5	5.73	42.6	8.72
13	38.6	5.78	40.9	7.15
12	40.3	6.08	33.1	5.9
11	44	6.43	35.3	6.15
10	36.1	5.26	34.6	5.95
9	26.5	3.19	33.2	5.49
8	22	2.45	33.1	4.74
7	16.3	2.47	23.2	3.52
6	17	1.95	28.3	3.56
5	9.59	1.57	13.9	2.2
4	7.63	1.4	12.4	1.99
3	7.02	1.03	26	1.94
2	7.64	1.42	28.5	1.81
1	5.56	0.93	15.1	2.51
0	5.34	1.07	15	3.57
-1	5.46	0.78	20.1	3.41
-2	0.537	0.08	22.2	3.85
-3	3.47	1.03	1.18e-08
-4	5.19	1	2.35e-09
-5	2.15	0.52	1.06	0.57
-6	4.13	0.729	0.56	0.35
-7	1.57	0.558	0.352	0.292
-8	0.343	0.092	0.911	0.63
-9	0.834	0.39	0.454	0.23
-10	0.221	0.139	5.3	1.52
-11	0.0928	0.087	0.524	0.21
-12	0.116	0.02	2770	259

## Sheet: ED Fig 10c
ED Fig 10c
		panel c
Length from stem	k on (WT)	Err	k on (NoCSD)	Err
16	0.181	0.0019	0.258	0.0032
15	0.687	0.062	0.714	0.12
14	0.319	0.037	0.194	0.028
13	0.183	0.027	0.135	0.017
12	0.138	0.021	0.1	0.036
11	0.116	0.018	0.102	0.0368
10	0.103	0.0318	0.0893	0.034
9	0.0992	0.0257	0.0779	0.0312
8	0.0553	0.0193	0.0681	0.0256
7	0.0388	0.0234	0.0406	0.0235
6	0.0388	0.0177	0.037	0.0185
5	0.0243	0.0227	0.0133	0.024
4	0.0143	0.0235	0.00742	0.0246
3	0.0251	0.0207	0.0108	0.0078
2	0.0238	0.0258	0.00786	0.0043
1	0.0139	0.0219	0.0406	0.027
0	0.0121	0.0255	0.0573	0.0493
-1	0.00897	0.0173	0.11	0.0199
-2	0.00976	0.0184	0.133	0.0246
-3	0.0144	0.0374	2.51
-4	0.0153	0.0246	0.0057	9100000
-5	0.008	0.029	0.0905	0.114
-6	0.0112	0.021	0.0476	0.143
-7	0.0118	0.044	0.0477	0.2
-8	1.93e-08		0.0978	0.08
-9	0.0104	0.06	0.0316	0.075
-10	0.000639	0.028	0.000944	0.203
-11	0.00157	0.126	0.00102	0.081
-12	0.00642	0.024	1.93	0.19

## Sheet: ED Fig 10d
ED Fig 10d
		panel d
Length from stem	k forw (WT)	Err	k forw (d123H)	Err
16	28.5	0.37	22.8	0.25
15	121	11	33.4	1.04
14	114	12	32.3	1.14
13	171	21	41	2.1
12	211	27	51.8	3.06
11	239	30	65.4	7.2
10	202	25	53.9	3.2
9	117	11	52.9	2.56
8	114	10	66.2	3.41
7	120	15	71.4	4.71
6	98.1	9.62	73.6	3.87
5	85.7	11.5	77.8	3
4	83.2	12.5	72.5	3.88
3	52.9	6.2	71.5	4
2	68.3	10.2	74.8	7.23

## Sheet: ED Fig 10e
ED Fig 10e
		panel e
Length from stem	k off P (WT)	Err	k off P (d123H)	Err
16	92	1.27	181	2.25
15	91.2	9.88	152	6.45
14	44.5	5.73	135	6.46
13	38.6	5.78	89.1	6.29
12	40.3	6.08	100	7.4
11	44	6.43	151	21.9
10	36.1	5.26	82.4	6.08
9	26.5	3.19	293	16.4
8	22	2.45	277	16.2
7	16.3	2.47	365	27.4
6	17	1.95	652	38.5
5	9.59	1.57	392	16.4
4	7.63	1.4	223	12.9
3	7.02	1.03	651	38
2	7.64	1.42	365	37

## Sheet: ED Fig 10f
ED Fig 10f
		panel f
Length from stem	k on P (WT)	Err	k on P (d123H)	Err
16	0.181	0.0019	0.446	0.0047
15	0.687	0.062	1.12	0.044
14	0.319	0.037	1	0.044
13	0.183	0.027	0.677	0.043
12	0.138	0.021	0.659	0.044
11	0.116	0.018	0.666	0.094
10	0.103	0.0318	0.336	0.023
9	0.0992	0.0257	0.918	0.0477
8	0.0553	0.0193	0.76	0.0418
7	0.0388	0.0234	1.11	0.0776
6	0.0388	0.0177	1.25	0.068
5	0.0243	0.0227	0.452	0.018
4	0.0143	0.0235	0.314	0.018
3	0.0251	0.0207	0.309	0.019
2	0.0238	0.0258	0.22	0.0243

## Sheet: ED Fig 10h
ED Fig 10h
	panel h
Time (min)	Substrate (HairpinA)	Substrate (U34)
0	1	1
0.11666	0.395587	0.412541
0.25	0.345748	0.372394
0.5	0.315493	0.402754
1	0.256232	0.372582
2	0.194054	0.358107
3	0.142063	0.351369
5	0.0968869	0.274781
10	0.0442332	0.252
15	0.0425197	0.20697

## Sheet: ED Fig 10i
ED Fig 10i
	panel i
Time (min)	Intermed (Hairpin A)	Intermed (U34)
0	0	0
0.11666	0.597738	0.488708
0.25	0.646807	0.51572
0.5	0.678869	0.502635
1	0.739148	0.504708
2	0.7983	0.524365
3	0.848469	0.516978
5	0.890559	0.523976
10	0.916966	0.497358
15	0.89932	0.516861

## Sheet: ED Fig 10j
ED Fig 10j
	panel j
Time (min)	Products (Hairpin A)	Product (U34)
0	0	0
0.11666	0.00667473	0.0987516
0.25	0.00744534	0.111886
0.5	0.00563818	0.0946108
1	0.00462033	0.12271
2	0.0076452	0.117529
3	0.00946859	0.131653
5	0.0125539	0.201243
10	0.0388005	0.250642
15	0.0581605	0.27617
